# Supplementary material for: The oxoglutarate receptor 1 (OXGR1) modulates pressure overload-induced cardiac hypertrophy in mice
Source: Biochem Biophys Res Commun. 2016 Oct 28;479(4):708–14. doi: 10.1016/j.bbrc.2016.09.147 (PMC5082686; doi:10.1016/j.bbrc.2016.09.147)
Supplement: Supplementary file 1 [file mmc1.zip]

Archive with 8 entries (8 files):
- coi_disclosure cartwright.pdf
- coi_disclosure mamas.pdf
- coi_disclosure maqsood.pdf
- coi_disclosure oceandy.pdf
- coi_disclosure omede.pdf
- coi_disclosure prehar.pdf
- coi_disclosure stafford.pdf
- coi_disclosure zi.pdf
